# Supplementary material for: Evaluation of inherited germline mutations in cancer susceptibility genes among pancreatic cancer patients: a single-center study
Source: Mol Med. 2023 Jan 30;29:14. doi: 10.1186/s10020-023-00600-1 (PMC9885574; doi:10.1186/s10020-023-00600-1)
Supplement: Supplementary file 1 — Additional file 1: Table S1. Complete list of the identified germline variants. Table S2. Association between variants prevalence and clinical variable within each group of subjects. Table S3. Associations between the presence of germline mutations and pancreatic cancer. Table S4. Association between the presence of BRCA2 mutation and clinical variables. Table S5. Association between the presence of BRCA2 mutation and tumor features and therapies in pancreatic cancer. [file 10020_2023_600_MOESM1_ESM.xlsx]

## Sheet: s1
TABLE S1. Complete list of the identified germline variants
GENE	CODING	PROTEIN	VATIANT TYPE	MUTATION CARRIERS
ATM	c.2502_2503insA	p.Val835fs	P	PanC_440*
BRCA2	c.2244C>G	p.Tyr748Ter	P	PanC_32
BRCA2	c.6037A>T	p.Lys2013Ter	P	PanC_414*
BRCA2	c.8755-1G>A	p.?	P-LP	PanC_211*
BRCA2	c.8954_8955delTTinsAA	p.Val2985Glu	P	PanC_440*
CFTR	c.1521_1523delCTT	p.Phe508del	P	PanC_414*, PanC_66	CS_195
CFTR	c.2417A>G	p.Asp806Gly	P	PanC_402
CFTR	c.3196C>T	p.Arg1066Cys	P	PanC_345
CFTR	c.3454G>C	p.Asp1152His	P-LP	PanC_211*
CHEK2	c.1209-1233del25	p.Arg406Cys	P	PanC_216*
MUTYH	c.536A>G	p.Tyr179Cys	P-LP		CS_60*
ATM	c.128T>C	Leu43Pro	VUS-P		CS_232
CFTR	c.220C>T	p.Arg74Trp	VUS/LP	PanC_57	CS_280
CFTR	c.489+3A>G	p.?	VUS/P-LP		CS_245
CFTR	c.859A>T	p.Asn287Tyr	VUS-LP	PanC_367
CFTR	c.2249C>T	p.Pro750Leu	VUS/P-LP		CS_60*
CFTR	c.3154T>G	p.Phe1052Val	VUS/P-LP	PanC_224	CS_4, CS_217
APC	c.3049_3051delAAT	p.Asn1017del	VUS	PanC_213*
APC	c.5465T>G	Val1822Gly	VUS		CS_275
APC	c.6569G>C	p.Gly2190Ala	VUS		CS_180
APC	c.7219G>A	p.Gly2407Ser	VUS		CS_186
APC	c.7415C>T	p.Ala2472Val	VUS		CS_332
ATM	c.1516G>T	p.Gly506Cys	VUS		CS_87
ATM	c.3154-4G>A	p.?	VUS		CS_290
ATM	c.4424A>G	p.Tyr1475Cys	VUS	PanC_370
ATM	c.5753G>C	p.Arg1918Thr	VUS		CS_388
ATM	c.5890A>G	p.Lys1964Glu	VUS	PanC_213*
ATM	c.7088A>T	p.Lys2363Met	VUS		CS_125
ATM	c.7475T>G	p.Leu2492Arg	VUS		CS_102
BRCA1	c.1096G>C	p.Asp366His	VUS		CS_410*
BRCA1	c.3048T>G	p.Asn1016Lys	VUS		CS_131
CDKN2A	c.170C>A	p.Ala57Asp	VUS	PanC_226
CFTR	c.91C>T	p.Arg31Cys	VUS	Panc_136	CS_326
CFTR	c.1684G>A	p.Val562Ile	VUS		CS_414
CFTR	c.1727G>C	p.Gly576Ala	VUS		CS_65*
CFTR	c.1745C>T	p.Thr582Ile	VUS	PanC_91
CFTR	c.2002C>T	p.Arg668Cys	VUS		CS_65*
CFTR	c.2758G>A	p.Val920Met	VUS	PanC_51
CFTR	c.4333G>A	p.Asp1445Asn	VUS		CS_2, CS_289*
CHEK2	c.1141A>G	p.?	VUS	PanC_216*
CHEK2	c.1556G>T	p.Arg519Leu	VUS		CS_129*
CHEK2	c.1561C>T	p.?	VUS		CS_129*
CHEK2	c.1568G>A	p.?	VUS		CS_129*
CHEK2	c.1582G>A	p.?	VUS		CS_129*
CHEK2	c.1604G>A	p.?	VUS		CS_129*
ERBB2	c.2872+4C>T	p.?	VUS	PanC_145
FANCC	c.934A>G	p.Ile312Val	VUS		CS_311*
FANCC	c.1063G>C	p.Asp355His	VUS		CS_202
FANCG	c.1367A>T	p.His456Leu	VUS		CS_88
MLH1	c.2174G>A	p.Arg725His	VUS		CS_121
MSH3	c.2732T>G	p.Leu911Trp	VUS	PanC_111
MSH6	c.3260C>A	p.Pro1087His	VUS	PanC_138
MUTYH	c.667A>G	p.?	VUS		CS_282
MUTYH	c.1258C>A	p.Leu420Met	VUS	PanC_375	CS_410*
MUTYH	c.1276C>T	p.Arg426Cys	VUS		CS_136
PMS2	c.682G>A	p.Gly228Ser	VUS		CS_311*
POLD1	c.493C>T	p.Gln165Ter	VUS	PanC_29, PanC_64
POLE	c.1738C>A	p.His580Asn	VUS		CS_171
POLE	c.2089C>G	p.Pro697Ala	VUS	PanC_157
POLE	c.5560G>A	p.Ala1854Thr	VUS		CS_297*
TP53	c.665C>T	p.Pro222Leu	VUS	PanC_417
ERBB2	c.1677C>G	p.His559Gln	UVs		CS_101
ERBB2	c.3157A>G	p.Arg1053Gly	UVs		CS_340
ERBB2	c.3182T>C	Leu1031Pro	UVs		CS_291
MSH3	c.3133G>A	p.Ala1045Thr	UVs		CS_297*
ATM	c.9215A>G	p.?	UVs		CS_181
CFTR	c.3389G>C	p.Gly1130Ala	UVs		CS_116
FANCC	c.1744A>G	p.?	UVs	PanC_78
CHEK2	c.1200delG	p.?	UVs	PanC_216*
POLD1	c.3351G>A	p.?, p.?	UVs	PanC_167
RNF43	c.673C>T		UVs		CS_289*
* Subjects with more than one variant in different genes or with different variants in the same genes
P: pathogenic; LP: likely pathogenic; VUS: variants with conflicting pathogenicity interpretations; Uvs: variants whose clinical significance remains currently undefined

## Sheet: s2
TABLE S2. Association between variants prevalence and clinical variable within each group of subjects
Variants	Subset	Clinical variable	Category	N/tot	Prevalence (95%CI)	p-value*
PATHOGENIC-LIKELY PATHOGENIC	PanC	Gender	Females	2/22	9.1 (1.1-29.2)	0.253
			Males	6/25	24.0 (9.4-45.1)	0.253
		Age	<55 years	5/24	20.8 (7.1-42.2)	0.701
			≥55 years	3/23	13.0 (2.8-33.6)	0.701
		Body Mass Index	≤30 Kg/m2	8/40	20.0 (9.1-35.6)	0.571
			>30 Kg/m2	0/6	0.0 (0.0-45.9)	0.571
		Smoking habit	Current	2/17	11.8 (1.5-36.4)	0.416
			Ex	5/18	27.8 (9.7-53.5)	0.416
			Never	1/12	8.3 (0.2-38.5)	0.416
		Alcohol intake	heavy drinker	1/4	25.0 (0.6-80.6)	0.326
			moderate drinker	6/27	22.2 (8.6-42.3)	0.326
			no-drinker	1/16	6.2 (0.2-30.2)	0.326
		Diabetes	No	5/31	16.1 (5.5-33.7)	1
			Yes	3/16	18.8 (4.0-45.6)	1
		Diabetes onset	early	2/7	28.6 (3.7-71.0)	1
			late	0/3	0.0 (0.0-70.8)	1
			unknown	1/6	16.7 (0.4-64.1)	1
		Family history for PanC	No	3/22	13.6 (2.9-34.9)	0.706
			Yes	5/25	20.0 (6.8-40.7)	0.706
		Family history for Breast cancer	No	6/40	15.0 (5.7-29.8)	0.585
			Yes	2/7	28.6 (3.7-71.0)	0.267
		Family history for Endometrial cancer	No	6/41	14.6 (5.6-29.2)	0.267
			Yes	2/6	33.3 (4.3-77.7)	0.267
		Family history for Colon cancer	No	8/42	19.0 (8.6-34.1)	0.571
			Yes	0/5	0.0 (0.0-52.2)	1
		Family history for Melanoma	No	8/45	17.8 (8.0-32.1)	1
			Yes	0/2	0.0 (0.0-84.2)
		Family history for Other cancer	No	6/28	21.4 (8.3-41.0)	0.445
			Yes	2/19	10.5 (1.3-33.1)	0.13
		PanC classification	FPC	0/2	0.0 (0.0-84.2)	0.765
			Sporadic	1/11	9.1 (0.2-41.3)
			Unselected	7/34	20.6 (8.7-37.9)
		Preoperative_stage	Locally advanced	2/15	13.3 (1.7-40.5)	0.159
			Metastatic	5/19	26.3 (9.1-51.2)	0.159
			Resectable	0/11	0.0 (0.0-28.5)	0.159
		Surgery	No	7/32	21.9 (9.3-40.0)	0.403
			Yes	1/14	7.1 (0.2-33.9)	0.403
		Tumor_localization	Body/Tail	0/9	0.0 (0.0-33.6)	0.314
			Head	7/35	20.0 (8.4-36.9)	0.314
		Tumor stage	IA	0/1	0.0 (0.0-97.5)	0.187
			IIB	0/14	0.0 (0.0-23.2)	0.187
			III	2/8	25.0 (3.2-65.1)	0.187
			IV	5/21	23.8 (8.2-47.2)	0.187
		Neoadjuvant	No	7/41	17.1 (7.2-32.1)	0.557
			Yes	1/4	25.0 (0.6-80.6)	0.557
	CS	Gender	Females	1/23	4.3 (0.1-21.9)	1
			Males	1/28	3.6 (0.1-18.3)	1
		Age	<55 years	1/9	11.1 (0.3-48.2)	0.325
			≥55 years	1/42	2.4 (0.1-12.6)	0.325
		Body Mass Index	≤30 Kg/m2	2/40	5.0 (0.6-16.9)	1
			>30 Kg/m2	0/11	0.0 (0.0-28.5)	1
		Smoking habit	Current	1/21	4.8 (0.1-23.8)	1
			Ex	0/13	0.0 (0.0-24.7)	1
			Never	1/17	5.9 (0.1-28.7)	1
		Alcohol intake	heavy drinker	0/7	0.0 (0.0-41.0)	0.649
			moderate drinker	2/28	7.1 (0.9-23.5)	0.649
			no-drinker	0/16	0.0 (0.0-20.6)	0.649
		Diabetes	No	1/24	4.2 (0.1-21.1)	1
			Yes	1/27	3.7 (0.1-19.0)	1
		Diabetes onset	early	1/16	6.2 (0.2-30.2)	1
			late	0/8	0.0 (0.0-36.9)	1
			unknown	0/3	0.0 (0.0-70.8)	1
		Family history for PanC	No	1/31	3.2 (0.1-16.7)	1
			Yes	1/20	5.0 (0.1-24.9)	1
		Family history for Breast cancer	No	2/47	4.3 (0.5-14.5)	1
			Yes	0/4	0.0 (0.0-60.2)	1
		Family history for Colon cancer	No	1/45	2.2 (0.1-11.8)	0.224
			Yes	1/6	16.7 (0.4-64.1)	0.188
		Family history for Melanoma	No	2/50	4.0 (0.5-13.7)	1
			Yes	0/1	0.0 (0.0-97.5)
		Family history for Other cancer	No	2/38	5.3 (0.6-17.7)	1
			Yes	0/13	0.0 (0.0-24.7)	1
PATHOGENIC-LIKELY PATHOGENIC/VUS	PanC	Gender	Females	3/22	13.6 (2.9-34.9)	0.095
			Males	0/25	0.0 (0.0-13.7)	0.095
		Age	<55 years	2/24	8.3 (1.0-27.0)	1
			≥55 years	1/23	4.3 (0.1-21.9)	1
		Body Mass Index	≤30 Kg/m2	2/40	5.0 (0.6-16.9)	0.349
			>30 Kg/m2	1/6	16.7 (0.4-64.1)	0.349
		Smoking habit	Current	1/17	5.9 (0.1-28.7)	0.175
			Ex	0/18	0.0 (0.0-18.5)	0.175
			Never	2/12	16.7 (2.1-48.4)	0.175
		Alcohol intake	heavy drinker	0/4	0.0 (0.0-60.2)	0.08
			moderate drinker	0/27	0.0 (0.0-12.8)	0.08
			no-drinker	3/16	18.8 (4.0-45.6)	0.08
		Diabetes	No	2/31	6.5 (0.8-21.4)	1
			Yes	1/16	6.2 (0.2-30.2)	1
		Diabetes onset	early	0/7	0.0 (0.0-41.0)	0.562
			late	0/3	0.0 (0.0-70.8)	0.562
			unknown	1/6	16.7 (0.4-64.1)	0.562
		Family history for PanC	No	2/22	9.1 (1.1-29.2)	0.593
			Yes	1/25	4.0 (0.1-20.4)	0.593
		Family history for Breast cancer	No	3/40	7.5 (1.6-20.4)	1
			Yes	0/7	0.0 (0.0-41.0)	1
		Family history for Endometrial cancer	No	3/41	7.3 (1.5-19.9)	1
			Yes	0/6	0.0 (0.0-45.9)	1
		Family history for Colon cancer	No	3/42	7.1 (1.5-19.5)	1
			Yes	0/5	0.0 (0.0-52.2)	1
		Family history for Melanoma	No	2/45	4.4 (0.5-15.1)	0.125
			Yes	1/2	50.0 (1.3-98.7)
		Family history for Other cancer	No	1/28	3.6 (0.1-18.3)	0.557
			Yes	2/19	10.5 (1.3-33.1)	0.549
		PanC classification	FPC	0/2	0.0 (0.0-84.2)	1
			Sporadic	1/11	9.1 (0.2-41.3)
			Unselected	2/34	5.9 (0.7-19.7)
		Preoperative_stage	Locally advanced	1/15	6.7 (0.2-31.9)	0.779
			Metastatic	2/19	10.5 (1.3-33.1)	0.779
			Resectable	0/11	0.0 (0.0-28.5)	0.779
		Surgery	No	3/32	9.4 (2.0-25.0)	0.543
			Yes	0/14	0.0 (0.0-23.2)	0.543
		Tumor_localization	Body/Tail	1/9	11.1 (0.3-48.2)	0.506
			Head	2/35	5.7 (0.7-19.2)	0.506
		Tumor stage	IA	0/1	0.0 (0.0-97.5)	0.456
			IIB	0/14	0.0 (0.0-23.2)	0.456
			III	1/8	12.5 (0.3-52.7)	0.456
			IV	2/21	9.5 (1.2-30.4)	0.456
		Neoadjuvant	No	3/41	7.3 (1.5-19.9)	1
			Yes	0/4	0.0 (0.0-60.2)	1
	CS	Gender	Females	2/23	8.7 (1.1-28.0)	0.678
			Males	4/28	14.3 (4.0-32.7)	0.678
		Age	<55 years	2/9	22.2 (2.8-60.0)	0.284
			≥55 years	4/42	9.5 (2.7-22.6)	0.284
		Body Mass Index	≤30 Kg/m2	5/40	12.5 (4.2-26.8)	1
			>30 Kg/m2	1/11	9.1 (0.2-41.3)	1
		Smoking habit	Current	3/21	14.3 (3.0-36.3)	1
			Ex	1/13	7.7 (0.2-36.0)	1
			Never	2/17	11.8 (1.5-36.4)	1
		Alcohol intake	heavy drinker	2/7	28.6 (3.7-71.0)	0.312
			moderate drinker	3/28	10.7 (2.3-28.2)	0.312
			no-drinker	1/16	6.2 (0.2-30.2)	0.312
		Diabetes	No	2/24	8.3 (1.0-27.0)	0.671
			Yes	4/27	14.8 (4.2-33.7)	0.671
		Diabetes onset	early	3/16	18.8 (4.0-45.6)	1
			late	1/8	12.5 (0.3-52.7)	1
			unknown	0/3	0.0 (0.0-70.8)	1
		Family history for PanC	No	5/31	16.1 (5.5-33.7)	0.384
			Yes	1/20	5.0 (0.1-24.9)	0.384
		Family history for Breast cancer	No	5/47	10.6 (3.5-23.1)	0.404
			Yes	1/4	25.0 (0.6-80.6)	0.404
		Family history for Colon cancer	No	6/45	13.3 (5.1-26.8)	1
			Yes	0/6	0.0 (0.0-45.9)	1
		Family history for Melanoma	No	6/50	12.0 (4.5-24.3)	1
			Yes	0/1	0.0 (0.0-97.5)	1
		Family history for Other cancer	No	5/38	13.2 (4.4-28.1)	1
			Yes	1/13	7.7 (0.2-36.0)	1
VUS	PanC	Gender	Females	6/22	27.3 (10.7-50.2)	0.55
			Males	9/25	36.0 (18.0-57.5)	0.55
		Age	<55 years	7/24	29.2 (12.6-51.1)	0.76
			≥55 years	8/23	34.8 (16.4-57.3)	0.76
		Body Mass Index	≤30 Kg/m2	13/40	32.5 (18.6-49.1)	1
			>30 Kg/m2	2/6	33.3 (4.3-77.7)	1
		Smoking habit	Current	5/17	29.4 (10.3-56.0)	0.787
			Ex	7/18	38.9 (17.3-64.3)	0.787
			Never	3/12	25.0 (5.5-57.2)	0.787
		Alcohol intake	heavy drinker	2/4	50.0 (6.8-93.2)	0.715
			moderate drinker	8/27	29.6 (13.8-50.2)	0.715
			no-drinker	5/16	31.2 (11.0-58.7)	0.715
		Diabetes	No	8/31	25.8 (11.9-44.6)	0.322
			Yes	7/16	43.8 (19.8-70.1)	0.322
		Diabetes onset	early	1/7	14.3 (0.4-57.9)	0.153
			late	2/3	66.7 (9.4-99.2)	0.153
			unknown	4/6	66.7 (22.3-95.7)	0.153
		Family history for PanC	No	5/22	22.7 (7.8-45.4)	0.23
			Yes	10/25	40.0 (21.1-61.3)	0.23
		Family history for Breast cancer	No	13/40	32.5 (18.6-49.1)	1
			Yes	2/7	28.6 (3.7-71.0)	1
		Family history for Endometrial cancer	No	12/41	29.3 (16.1-45.5)	0.367
			Yes	3/6	50.0 (11.8-88.2)	0.367
		Family history for Colon cancer	No	14/42	33.3 (19.6-49.5)	1
			Yes	1/5	20.0 (0.5-71.6)	1
		Family history for Melanoma	No	14/45	31.1 (18.2-46.6)	0.541
			Yes	1/2	50.0 (1.3-98.7)
		Family history for Other cancer	No	9/28	32.1 (15.9-52.4)	1
			Yes	6/19	31.6 (12.6-56.6)	1
		PanC classification	FPC	1/2	50.0 (1.3-98.7)	0.433
			Sporadic	2/11	18.2 (2.3-51.8)
			Unselected	12/34	35.3 (19.7-53.5)
		Preoperative_stage	Locally advanced	3/15	20.0 (4.3-48.1)	0.198
			Metastatic	5/19	26.3 (9.1-51.2)	0.198
			Resectable	6/11	54.5 (23.4-83.3)	0.198
		Surgery	No	8/32	25.0 (11.5-43.4)	0.301
			Yes	6/14	42.9 (17.7-71.1)	0.301
		Tumor_localization	Body/Tail	4/9	44.4 (13.7-78.8)	0.434
			Head	10/35	28.6 (14.6-46.3)	0.434
		Tumor stage	IA	0/1	0.0 (0.0-97.5)	0.281
			IIB	7/14	50.0 (23.0-77.0)	0.281
			III	1/8	12.5 (0.3-52.7)	0.281
			IV	6/21	28.6 (11.3-52.2)	0.281
		Neoadjuvant	No	14/41	34.1 (20.1-50.6)	0.294
			Yes	0/4	0.0 (0.0-60.2)	0.294
	CS	Gender	Females	13/23	56.5 (34.5-76.8)	0.404
			Males	12/28	42.9 (24.5-62.8)	0.404
		Age	<55 years	4/9	44.4 (13.7-78.8)	1
			≥55 years	21/42	50.0 (34.2-65.8)	1
		Body Mass Index	≤30 Kg/m2	18/40	45.0 (29.3-61.5)	0.324
			>30 Kg/m2	7/11	63.6 (30.8-89.1)	0.324
		Smoking habit	Current	7/21	33.3 (14.6-57.0)	0.17
			Ex	8/13	61.5 (31.6-86.1)	0.17
			Never	10/17	58.8 (32.9-81.6)	0.17
		Alcohol intake	heavy drinker	3/7	42.9 (9.9-81.6)	0.794
			moderate drinker	13/28	46.4 (27.5-66.1)	0.794
			no-drinker	9/16	56.2 (29.9-80.2)	0.794
		Diabetes	No	14/24	58.3 (36.6-77.9)	0.267
			Yes	11/27	40.7 (22.4-61.2)	0.267
		Diabetes onset	early	6/16	37.5 (15.2-64.6)	0.075
			late	2/8	25.0 (3.2-65.1)	0.075
			unknown	3/3	100.0 (29.2-100.0)	0.075
		Family history for PanC	No	13/31	41.9 (24.5-60.9)	0.258
			Yes	12/20	60.0 (36.1-80.9)	0.258
		Family history for Breast cancer	No	24/47	51.1 (36.1-65.9)	0.61
			Yes	1/4	25.0 (0.6-80.6)	0.61
		Family history for Colon cancer	No	22/45	48.9 (33.7-64.2)	1
			Yes	3/6	50.0 (11.8-88.2)	1
		Family history for Melanoma	No	24/50	48.0 (33.7-62.6)	0.49
			Yes	1/1	100 (2.5-100)
		Family history for Other cancer	No	20/38	52.6 (35.8-69.0)	0.523
			Yes	5/13	38.5 (13.9-68.4)	0.743
UVs	PanC	Gender	Females	3/22	13.6 (2.9-34.9)	0.095
			Males	0/25	0.0 (0.0-13.7)	0.095
		Age	<55 years	2/24	8.3 (1.0-27.0)	1
			≥55 years	1/23	4.3 (0.1-21.9)	1
		Boby Mass Index	≤30 Kg/m2	3/40	7.5 (1.6-20.4)	1
			>30 Kg/m2	0/6	0.0 (0.0-45.9)	1
		Smoking habit	Current	2/17	11.8 (1.5-36.4)	0.613
			Ex	1/18	5.6 (0.1-27.3)	0.613
			Never	0/12	0.0 (0.0-26.5)	0.613
		Alcohol intake	heavy drinker	0/4	0.0 (0.0-60.2)	1
			moderate drinker	2/27	7.4 (0.9-24.3)	1
			no-drinker	1/16	6.2 (0.2-30.2)	1
		Diabetes	No	3/31	9.7 (2.0-25.8)	0.541
			Yes	0/16	0.0 (0.0-20.6)	0.541
		Family history for PanC	No	1/22	4.5 (0.1-22.8)	1
			Yes	2/25	8.0 (1.0-26.0)	1
		Family history for Breast cancer	No	3/40	7.5 (1.6-20.4)	1
			Yes	0/7	0.0 (0.0-41.0)	1
		Family history for Endometrial cancer	No	3/41	7.3 (1.5-19.9)	1
			Yes	0/6	0.0 (0.0-45.9)	1
		Family history for Colon cancer	No	2/42	4.8 (0.6-16.2)	0.292
			Yes	1/5	20.0 (0.5-71.6)	0.239
		Family history for Melanoma	No	3/45	6.7 (1.4-18.3)	1
			Yes	0/2	0.0 (0.0-84.2)	1
		Family history for Other cancer	No	2/28	7.1 (0.9-23.5)	1
			Yes	1/19	5.3 (0.1-26.0)	1
		PanC classification	FPC	0/2	0.0 (0.0-84.2)	1
			Sporadic	1/11	9.1 (0.2-41.3)
			Unselected	2/34	5.9 (0.7-19.7)
		Preoperative_stage	Locally advanced	1/15	6.7 (0.2-31.9)	0.779
			Metastatic	2/19	10.5 (1.3-33.1)	0.779
			Resectable	0/11	0.0 (0.0-28.5)	0.779
		Surgery	No	2/32	6.2 (0.8-20.8)	1
			Yes	1/14	7.1 (0.2-33.9)	1
		Tumor_localization	Body/Tail	1/9	11.1 (0.3-48.2)	0.506
			Head	2/35	5.7 (0.7-19.2)	0.506
		Tumor stage	IA	1/1	100.0 (2.5-100.0)	0.05
			IIB	0/14	0.0 (0.0-23.2)	0.05
			III	0/8	0.0 (0.0-36.9)	0.05
			IV	2/21	9.5 (1.2-30.4)	0.05
		Neoadjuvant	No	2/41	4.9 (0.6-16.5)	0.249
			Yes	1/4	25.0 (0.6-80.6)	0.249
	CS	Gender	Females	5/23	21.7 (7.5-43.7)	0.221
			Males	2/28	7.1 (0.9-23.5)	0.221
		Age	<55 years	1/9	11.1 (0.3-48.2)	1
			≥55 years	6/42	14.3 (5.4-28.5)	1
		Boby Mass Index	≤30 Kg/m2	6/40	15.0 (5.7-29.8)	1
			>30 Kg/m2	1/11	9.1 (0.2-41.3)	1
		Smoking habit	Current	2/21	9.5 (1.2-30.4)	0.777
			Ex	2/13	15.4 (1.9-45.4)	0.777
			Never	3/17	17.6 (3.8-43.4)	0.777
		Alcohol intake	heavy drinker	0/7	0.0 (0.0-41.0)	0.639
			moderate drinker	4/28	14.3 (4.0-32.7)	0.639
			no-drinker	3/16	18.8 (4.0-45.6)	0.639
		Diabetes	No	5/24	20.8 (7.1-42.2)	0.232
			Yes	2/27	7.4 (0.9-24.3)	0.232
		Diabetes onset	early	1/16	6.2 (0.2-30.2)	1
			late	1/8	12.5 (0.3-52.7)	1
			unknown	0/3	0.0 (0.0-70.8)	1
		Family history for PanC	No	2/31	6.5 (0.8-21.4)	0.096
			Yes	5/20	25.0 (8.7-49.1)	0.096
		Family history for Breast cancer	No	6/47	12.8 (4.8-25.7)	0.457
			Yes	1/4	25.0 (0.6-80.6)	0.457
		Family history for Colon cancer	No	6/45	13.3 (5.1-26.8)	1
			Yes	1/6	16.7 (0.4-64.1)	0.538
		Family history for Melanoma	No	7/50	14.0 (5.8-26.7)	1
			Yes	0/1	0.0 (0.0-97.5)
		Family history for Other cancer	No	5/38	13.2 (4.4-28.1)	1
			Yes	2/13	15.4 (1.9-45.4)	0.662
*p-value from Fisher exact test
P: pathogenic; LP: likely pathogenic; VUS: variants with conflicting pathogenicity interpretations; Uvs: variants whose clinical significance remains currently undefined

## Sheet: s3
TABLE S3. Associations between the presence of germline mutations and pancrearic cancer
						Exact logistic regression
Gene	Mutation carrier	n.variants/total subjects (mean variants per subject)	PanC (N=47)	CS (N=51)	Fisher exact test (p-value)	OR (95%CI)	p-value
ERBB2	No	---	46 (97.9)	48 (94.1)	0.618	Ref	---
	Yes	4/4 (1)	1 (2.1)	3 (5.9)		0.35 (0.01 - 4.56)	0.6184
CDKN2A	No	---	46 (97.9)	51 (100.0)	0.48	Ref	---
	Yes	1/1 (1)	1 (2.1)	0 (0.0)		1.09 (0.06 - infinity)	0.4796
TP53	No	---	46 (97.9)	51 (100.0)	0.48	Ref	---
	Yes	1/1 (1)	1 (2.1)	0 (0.0)		1.09 (0.06 - infinity)	0.4796
BRCA1	No	---	47 (100.0)	49 (96.1)	0.496	Ref	---
	Yes	2/2 (1)	0 (0.0)	2 (3.9)		0.44 (0 - 3.75)	0.4957
BRCA2	No	---	43 (91.5)	51 (100.0)	0.049	Ref	---
	Yes	4/4 (1)	4 (8.5)	0 (0.0)		6.07 (1.01 - infinity)	0.0494
MLH1	No	---	47 (100.0)	50 (98.0)	1	Ref	---
	Yes	1/1 (1)	0 (0.0)	1 (2.0)		1.09 (0 - 20.62)	1
MSH3	No	---	46 (97.9)	50 (98.0)	1	Ref	---
	Yes	2/2 (1)	1 (2.1)	1 (2.0)		1.09 (0.01 - 87.01)	1
MSH6	No	---	46 (97.9)	51 (100.0)	0.48	Ref	---
	Yes	1/1 (1)	1 (2.1)	0 (0.0)		1.09 (0.06 - infinity)	0.4796
MUTYH	No	---	46 (97.9)	47 (92.2)	0.364	Ref	---
	Yes	5/5 (1)	1 (2.1)	4 (7.8)		0.26 (0.01 - 2.74)	0.3641
PMS2	No	---	47 (100.0)	50 (98.0)	1	Ref	---
	Yes	1/1 (1)	0 (0.0)	1 (2.0)		1.09 (0 - 20.62)	1
EPCAM	No	---	47 (100.0)	51 (100.0)	NA	Ref	---
STK11	No	---	47 (100.0)	51 (100.0)	NA	Ref	---
APC	No	---	46 (97.9)	47 (92.2)	0.364	Ref	---
	Yes	5/5 (1)	1 (2.1)	4 (7.8)		0.26 (0.01 - 2.74)	0.3641
ATM	No	---	44 (93.6)	44 (86.3)	0.322	Ref	---
	Yes	10/10 (1)	3 (6.4)	7 (13.7)		0.43 (0.07 - 2.05)	0.3218
CFTR	No	---	36 (76.6)	39 (76.5)	1	Ref	---
	Yes	24/23 (1.04)	11 (23.4)	12 (23.5)		0.99 (0.35 - 2.81)	1
FANCC	No	---	46 (97.9)	49 (96.1)	1	Ref	---
	Yes	3/3 (1)	1 (2.1)	2 (3.9)		0.54 (0.01 - 10.62)	1
FANCG	No	---	47 (100.0)	50 (98.0)	1	Ref	---
	Yes	1/1 (1)	0 (0.0)	1 (2.0)		1.09 (0 - 20.62)	1
RNF43	No	---	47 (100.0)	50 (98.0)	1	Ref	---
	Yes	1/1 (1)	0 (0.0)	1 (2.0)		1.09 (0 - 20.62)	1
POLD1	No	---	44 (93.6)	51 (100.0)	0.107	Ref	---
	Yes	3/3 (1)	3 (6.4)	0 (0.0)		4.32 (0.64 - infinity)	0.1066
POLE	No	---	46 (97.9)	49 (96.1)	1	Ref	---
	Yes	3/3 (1)	1 (2.1)	2 (3.9)		0.54 (0.01 - 10.62)	1
CHEK2	No	---	46 (97.9)	50 (98.0)	1	Ref	---
	Yes	8/2 (4)	1 (2.1)	1 (2.0)		1.09 (0.01 - 87.01)	1
PanC: pancreatic cancer; CS: control subjects; OR: Odds ratio (median unbiased estimate); CI: One-sided confidence Interval

## Sheet: s4
TABLE S4. Association between the presence of BRCA2 mutation and clinical variables
		BRCA2 mutation carriers
Variable	Category	Yes (N=4)	No (N=94)	p-value*
Sex - N(%)	F	0 (0.0)	45 (47.9)	0.122
	M	4 (100.0)	49 (52.1)
Age - N(%)	<55 years	2 (50.0)	31 (33.0)	0.601
	≥55 years	2 (50.0)	63 (67.0)
Body Mass Index - N(%)	≤30 Kg/m2	4 (100.0)	76 (81.7)	1
	>30 Kg/m2	0 (0.0)	17 (18.3)
Smoking habit - N(%)	Never	0 (0.0)	29 (30.9)	0.189
	Current	1 (25.0)	37 (39.4)
	Ex	3 (75.0)	28 (29.8)
Alcohol intake- N(%)	no-drinker	0 (0.0)	10 (10.6)	0.241
	moderate drinker	3 (75.0)	52 (55.3)
	heavy drinker	1 (25.0)	32 (34.0)
Diabetes - N(%)	No	2 (50.0)	53 (56.4)	1
	Yes	2 (50.0)	41 (43.6)
Diabetes onset - N(%)	early	1 (50.0)	22 (53.7)	0.44
	late	0 (0.0)	11 (26.8)
	unknown	1 (50.0)	8 (19.5)
Family history for PanC - N(%)	No	2 (50.0)	51 (54.3)	1
	Yes	2 (50.0)	43 (45.7)
Family history for Breast cancer - N(%)	No	2 (50.0)	85 (90.4)	0.061
	Yes	2 (50.0)	9 (9.6)
Family history for Endometrial cancer - N(%)	No	2 (50.0)	90 (95.7)	0.018
	Yes	2 (50.0)	4 (4.3)
Family history for Colon cancer - N(%)	No	4 (100.0)	83 (88.3)	1
	Yes	0 (0.0)	11 (11.7)
Family history for Melanoma- N(%)	No	4 (100)	91 (96.8)	1
	Yes	0 (0.0)	3 (3.2)
Family history for Gastric cancer - N(%)	No	3 (75.0)	88 (93.6)	0.26
	Yes	1 (25.0)	6 (6.4)
Family history for Other cance- N(%)	No	3 (75.0)	63 (67.0)	1
	Yes	1 (25.0)	31 (33.0)
Pre-operative classification - N(%)	resectable	0 (0.0)	11 (26.8)	0.663
	locally advanced	2 (50.0)	13 (31.7)
	metastatic	2 (50.0)	17 (41.5)
Surgery - N(%)	no	3 (75.0)	42 (75.0)	1
	yes	1 (25.0)	14 (25.0)
Tumor location - N(%)	body-tail	0 (0.0)	9 (22.5)	0.566
	head	4 (100.0)	31 (77.5)
Tumor stage - N(%)	IA	0 (0.0)	1 (2.5)	0.197
	IIB	0 (0.0)	14 (35.0)
	III	2 (50.0)	6 (15.0)
	IV	2 (50.0)	19 (47.5)
Adjuvant therapy - N(%)	No	3 (75.0)	38 (92.7)	0.32
	Yes	1 (25.0)	3 (7.3)
*p-value from Fisher exact test

## Sheet: s5
TABLE S5. Association between the presence of BRCA2 mutation and tumor features and therapies in pancreatic cancer
		BRCA2 mutation carriers
		Yes (N=4)	No (N=43)	p-value*
Pre-operative classification - N(%)	resectable	0 (0.0)	11 (26.8)	0.663
	locally advanced	2 (50.0)	13 (31.7)
	metastatic	2 (50.0)	17 (41.5)
Surgery - N(%)	no	3 (75.0)	42 (75.0)	1
	yes	1 (25.0)	14 (25.0)
Tumor location - N(%)	body-tail	0 (0.0)	9 (22.5)	0.566
	head	4 (100.0)	31 (77.5)
Tumor stage - N(%)	IA	0 (0.0)	1 (2.5)	0.197
	IIB	0 (0.0)	14 (35.0)
	III	2 (50.0)	6 (15.0)
	IV	2 (50.0)	19 (47.5)
Neoadjuvant - N(%)	No	3 (75.0)	38 (92.7)	0.32
	Yes	1 (25.0)	3 (7.3)
Adjuvant therapy - N(%)	No	3 (75.0)	38 (92.7)	0.32
	Yes	1 (25.0)	3 (7.3)
Adjuvant first-line therapy - N(%)	No	0 (0.0)	11 (26.8)	0.558
	Yes	4 (100.0)	30 (73.2)
Drugs - N(%)	None	1 (25.0)	14 (32.6)	0.401
	FOLFIRI+AB	0 (0.0)	1 (2.3)
	FOLFIRINOX	1 (25.0)	6 (14.0)
	FOLFOX+AB	1 (25.0)	1 (2.3)
	FOLFOXIRI	0 (0.0)	1 (2.3)
	GEM	0 (0.0)	8 (18.6)
	GEM+AB	0 (0.0)	6 (14.0)
	GEMOX	1 (25.0)	6 (14.0)
Drugs (yes/no) - N(%)	No	1 (25.0)	14 (32.6)	1
	Yes	3 (75.0)	29 (67.4)
*p-value from Fisher exact test
